# Supplementary material for: miR-21, miR-99b and miR-375 combination as predictive response signature for preoperative chemoradiotherapy in rectal cancer
Source: PLoS One. 2018 Nov 2;13(11):e0206542. doi: 10.1371/journal.pone.0206542 (PMC6214543; doi:10.1371/journal.pone.0206542)
Supplement: S1 Data — (XLSX) [file pone.0206542.s002.xlsx]

## Sheet: Screening study-Raw data
	TRG4	TRG0-1	TRG4	TRG0-1	TRG0-1	TRG0-1	TRG4	TRG0-1	TRG4	TRG4	TRG0-1	TRG4
miRNA code	P1	P2	P3	P4	P5	P6	P7	P8	P9	P10	P11	P12
hsa-let-7a-000377	26.0889	29.853	27.3231	33.0066	33.9567	40	28.83	40	33.6742	25.417	28.5482	40
hsa-let-7b-002619	24.0565	24.8246	26.2867	26.7102	26.5007	28.0188	24.7383	25.5936	26.4627	24.2132	24.9577	26.4712
hsa-let-7c-000379	27.8286	28.0651	29.4787	30.1622	29.1691	33.6805	29.0885	31.1843	30.5009	27.3799	29.8462	29.9803
hsa-let-7d-002283	24.9983	25.7437	25.5056	27.8921	28.394	30.8857	27.267	29.3454	28.2467	24.5525	25.7752	27.1797
hsa-let-7e-002406	26.1757	33.3662	26.3064	33.1334	37.1727	40	29.9082	39.4494	35.4701	25.0823	29.825	28.4411
hsa-let-7f-000382	29.9569	33.2923	29.5923	40	40	40	40	40	40	40	40	40
hsa-let-7g-002282	25.2383	25.57	26.7198	27.6938	28.8265	31.4156	28.1959	29.1415	29.039	26.3394	27.3669	27.6007
hsa-miR-1-002222	34.7606	33.4679	40	40	39.768	40	35.738	39.0187	40	40	35.5581	40
hsa-miR-100-000437	26.1159	31.4764	33.7748	35.7683	34.6674	40	32.1405	34.0762	35.0095	33.9636	33.4427	40
hsa-miR-101-002253	32.7777	35.9146	35.0717	36.557	37.8376	37.9304	36.6181	36.5948	36.2469	35.4941	35.6788	34.8778
hsa-miR-103-000439	26.137	27.544	29.3372	29.7103	30.1045	34.2712	29.2178	30.5939	30.259	26.3053	28.1217	30.2756
hsa-miR-105-002167	40	40	40	40	40	40	40	40	40	40	40	40
hsa-miR-106a-002169	19.4608	20.71	21.8286	22.9003	24.0565	26.4722	24.1624	25.4753	24.2256	22.5577	21.8035	23.3612
hsa-miR-106b-000442	24.1083	25.4193	26.6169	28.208	28.1101	29.4039	28.2743	28.4208	28.3221	25.1976	26.4781	27.4645
hsa-miR-107-000443	30.2949	33.864	33.135	36.6149	39.046	40	34.2085	40	40.3797	31.5596	32.0488	40
hsa-miR-10a-000387	23.7607	24.6889	28.0726	27.0973	26.0432	29.4569	26.901	25.4309	27.0428	24.5784	26.475	25.9806
hsa-miR-10b-002218	24.9656	22.9404	28.5029	31.2996	28.0142	40	26.15	26.9132	28.0081	24.8184	27.0706	28.1505
hsa-miR-122-002245	40	40	40	40	40	40	40	40	40	40	40	40
hsa-miR-125a-3p-002199	34.0296	35.0326	38.0227	38.1999	36.363	40	34.9274	37.7797	36.2312	31.5488	36.1585	35.0184
hsa-miR-125a-5p-002198	27.1176	26.3419	28.0664	30.1486	29.6514	32.7602	29.0086	30.367	29.4323	25.1059	29.0728	29.1161
hsa-miR-125b-000449	24.4433	24.1681	27.084	28.2984	27.539	30.6686	26.3408	27.3791	26.0903	25.6715	27.1741	26.6871
hsa-miR-126-002228	21.34	22.395	23.4366	27.0898	25.3709	29.2887	23.1775	25.802	25.1705	21.591	25.2421	25.4136
hsa-miR-127-000452	25.4606	25.2266	27.2196	28.4423	27.184	30.2867	26.1163	27.223	27.4673	25.0208	27.2183	26.0472
hsa-miR-127-5p-002229	40	40	40	40	40	40	40	40	40	40	40	40
hsa-miR-128a-002216	29.7588	30.0136	29.4957	37.1728	32.7193	37.1513	32.9824	33.4287	33.7018	29.9589	31.5107	32.7489
hsa-miR-129-000590	40	40	40	40	40	40	40	40	40	40	40	40
hsa-miR-130a-000454	28.0153	27.1242	30.6665	31.0233	30.7634	35.3015	31.0774	32.0205	31.1137	29.552	30.6786	33.4523
hsa-miR-130b-000456	28.9993	27.6765	30.0474	31.9922	32.014	35.9595	31.7874	33.2719	32.7907	28.2597	30.377	30.3658
hsa-miR-132-000457	25.23	25.0349	26.5926	31.8081	28.0395	33.5395	28.0719	29.1818	27.0346	24.82	27.6628	29.5813
hsa-miR-133a-002246	29.9256	26.3888	33.7484	34.6095	32.1559	40	30.4497	29.2138	31.6294	27.9973	29.0084	40
hsa-miR-133b-002247	40	40	40	40	40	40	40	40	40	40	40	40
hsa-miR-135a-000460	33.0927	33.0247	40	35.2222	39.1823	39.3563	37.7787	37.0449	37.9068	32.2124	34.1169	36.787
hsa-miR-135b-002261	26.3365	24.9562	33.8188	27.0727	29.6508	30.4025	28.574	28.6964	29.2961	24.45	26.1655	28.0748
hsa-miR-136-000592	40	40	40	40	40	40	40	40	40	40	40	40
hsa-miR-138-002284	29.3576	31.3968	38.2833	35.0445	34.0046	38.3723	29.3452	34.1492	34.7868	33.038	31.9524	33.0473
hsa-miR-139-3p-002313	40	40	40	40	40	40	40	40	40	40	40	40
hsa-miR-139-5p-002289	28.9072	28.8407	31.1835	38.8427	35.3477	40	31.7651	35.0664	33.0036	28.1674	31.2289	34.1426
hsa-miR-140-3p-002234	34.2273	39.0523	37.9828	40	40	40	35.627	40	40	40	39.5203	40
hsa-miR-141-000463	25.6538	26.0363	28.0011	27.2712	27.8086	29.8795	27.1628	27.0551	28.4163	25.7214	25.3661	27.151
hsa-miR-142-3p-000464	24.3281	26.6421	25.703	28.4449	29.4283	30.1802	27.0715	29.0493	27.0278	26.5549	27.6596	27.3699
hsa-miR-142-5p-002248	40	40	40	40	40	40	40	40	40	40	40	40
hsa-miR-143-002249	22.2733	22.7552	26.1644	27.0427	25.4621	29.5037	24.3299	25.9261	26.1649	23.3082	24.158	27.3015
hsa-miR-145-002278	20.3244	18.1012	23.4859	25.112	22.1856	27.3559	22.2189	23.2609	23.2982	20.1648	21.903	25.178
hsa-miR-146a-000468	21.9519	23.0558	22.1935	24.1588	25.0599	28.955	23.3834	24.245	24.1669	22.0886	23.275	22.4901
hsa-miR-146b-001097	24.1113	24.7619	26.0425	28.207	26.8522	31.0312	27.5085	27.1154	26.4858	23.9539	25.9374	25.5326
hsa-miR-146b-3p-002361	31.4759	31.1234	32.2275	34.755	34.4313	36.4295	32.5474	34.4522	32.5693	31.1576	33.4846	31.1039
hsa-miR-147-000469	40	40	40	40	40	40	40	40	40	40	40	40
hsa-miR-147b-002262	34.5816	40	40	40	40	40	33.7841	40	40	40	31.8752	33.1918
hsa-miR-148a-000470	29.7877	28.2331	31.677	30.6701	32.3525	35.274	30.6154	32.4826	33.0411	31.8225	29.4603	31.7118
hsa-miR-148b-000471	34.7256	34.6713	34.2648	36.0065	40	40	38.8556	40	40	32.2792	38.0668	35.2687
hsa-miR-149-002255	40	27.0822	40	40	40	40	40	40	40	40	40	40
hsa-miR-150-000473	23.0825	25.3906	26.1093	27.1461	26.7171	30.1689	24.8648	28.0332	26.9903	23.2951	24.6356	27.3027
hsa-miR-152-000475	29.8753	30.073	34.4312	35.0913	33.0104	38.6343	32.0594	34.903	33.72	33.2376	32.9068	35.8695
hsa-miR-154-000477	40	40	40	40	40	40	40	40	40	40	40	40
hsa-miR-155-002623	27.7778	29.0875	29.3325	31.993	30.4402	35.6062	29.4622	31.9989	30.4355	28.6414	30.1635	29.4882
hsa-miR-15a-000389	40	40	40	40	40	40	40	31.874	31.4434	40	31.5351	40
hsa-miR-15b-000390	25.5573	26.7447	26.0155	32.5399	32.8539	33.1035	30.6109	36.6853	32.3113	24.6613	28.9207	31.8428
hsa-miR-16-000391	24.1788	26.7557	25.0849	27.6753	29.4042	30.8657	27.2262	29.9176	29.0069	24.3021	25.7948	27.1354
hsa-miR-17-002308	20.0128	20.3001	22.2452	23.0201	23.8998	26.2729	25.2545	24.5916	25.2656	22.7356	22.0865	24.3216
hsa-miR-181a-000480	27.5428	32.1518	31.0462	31.5667	35.256	36.9113	28.5529	34.2206	34.7342	40	29.1621	30.1034
hsa-miR-181c-000482	40	40	40	40	40	40	40	40	40	40	40	40
hsa-miR-182-002334	31.6576	31.9756	32.4234	37.178	37.302	37.7249	35.2004	37.3648	39.0379	30.0843	34.2705	35.8522
hsa-miR-183-002269	40	31.9458	40	40	40	40	40	40	40	40	40	40
hsa-miR-184-000485	36.6911	34.1457	40	39.5314	40	40	34.0236	40	37.227	34.8766	34.0439	33.3883
hsa-miR-185-002271	40	40	40	40	40	40	40	40	40	40	40	40
hsa-miR-186-002285	25.5344	26.1967	26.4393	29.3165	29.396	30.1774	27.3723	27.5673	28.0526	24.57	27.2596	27.2116
hsa-miR-188-3p-002106	40	40	40	40	40	40	40	40	40	40	40	40
hsa-miR-18a-002422	26.5032	27.311	28.1922	30.2926	31.0545	36.6664	33.249	31.327	31.7638	27.6103	29.3162	30.581
hsa-miR-18b-002217	40	40	40	40	40	40	40	40	40	40	40	40
hsa-miR-190-000489	32.2776	39.8784	35.2304	40	40	40	40	37.1906	39.9927	40	34.2364	40
hsa-miR-191-002299	21.3629	20.4191	21.5671	24.1987	23.6998	25.2791	22.7233	23.8012	23.3507	20.8395	21.6844	23.2489
hsa-miR-192-000491	26.4186	30.293	29.4432	40	33.0166	40	40	30.4114	31.952	40	27.5152	40
hsa-miR-193a-3p-002250	36.3498	39.5453	40	40	40	40	40	40	40.3468	36.6914	40	40
hsa-miR-193a-5p-002281	28.0904	26.1849	28.9374	32.7009	30.3313	33.035	30.3927	30.086	30.0894	29.0859	31.1704	29.5173
hsa-miR-193b-002367	24.2942	23.1486	26.0695	27.1906	26.1527	30.4974	26.3982	26.6456	25.9472	23.0172	25.8278	25.2367
hsa-miR-194-000493	22.7896	26.1303	25.4154	26.7558	27.8344	30.4308	25.5897	26.9189	27.3364	23.0247	24.0061	26.1801
hsa-miR-195-000494	24.883	25.1018	28.3454	28.6136	28.3533	31.0441	27.815	28.6941	28.5502	25.9159	26.8065	29.6512
hsa-miR-196b-002215	25.5153	27.9752	35.1167	28.9274	29.8487	33.4977	31.071	31.0055	31.4061	31.1499	28.5693	29.1313
hsa-miR-197-000497	40	40	40	40	40	40	40	40	40	40	40	40
hsa-miR-198-002273	40	40	40	40	40	40	40	40	40	40	40	40
hsa-miR-199a-000498	30.3184	31.679	34.6371	35.0517	36.0138	39.4386	32.6451	34.6392	35.8783	31.29	35.6802	40
hsa-miR-199a-3p-002304	26.2415	28.2372	27.9399	33.3978	32.6027	40	29.0848	33.8604	32.0028	25.7297	30.6449	30.6707
hsa-miR-199b-000500	40	40	40	40	40	40	40	40	40	40	40	40
hsa-miR-19a-000395	27.0664	28.3881	28.2157	30.3899	31.0305	32.8796	30.7711	31.2586	31.6204	29.5401	28.1265	30.1157
hsa-miR-19b-000396	23.0214	26.5306	26.0592	28.3457	30.0232	32.147	28.0407	29.04	30.0863	27.2251	26.3919	26.6972
hsa-miR-200a-000502	22.0968	24.2697	26.1436	25.1005	27.2708	29.7246	24.5689	26.1065	27.0714	22.9684	23.773	25.465
hsa-miR-200b-002251	23.1247	23.3955	26.1845	26.1392	28.1108	28.5479	25.1397	26.0017	27.3319	23.105	24.2251	25.8656
hsa-miR-200c-002300	23.544	24.4904	26.3691	40	26.5348	29.18	24.7336	24.6715	28.022	22.122	26.6371	24.9458
hsa-miR-202-002363	40	40	40	40	40	40	40	40	40	40	40	40
hsa-miR-203-000507	25.127	28.6201	25.0728	28.1248	29.5628	32.8945	26.9993	30.0231	29.2832	23.3413	25.0144	26.778
hsa-miR-204-000508	40	29.9954	40	40	40	40	40	40	40	40	40	40
hsa-miR-205-000509	34.8019	38.3993	39.0252	40	37.866	40	34.0451	35.4924	40	34.1434	36.2699	40
hsa-miR-208-000511	40	40	40	40	40	40	40	40	40	40	40	40
hsa-miR-208b-002290	40	40	40	40	40	40	40	40	40	40	40	40
hsa-miR-20a-000580	22.2441	24.8308	24.4434	27.2271	29.3499	33.0417	29.8844	30.3686	30.9029	40	25.2546	40
hsa-miR-20b-001014	25.0497	26.1761	26.7844	28.2191	30.373	32.1211	30.188	31.5271	30.3475	26.6777	26.9999	29.1852
hsa-miR-21-000397	22.1648	27.0989	24.3818	26.372	29.9151	36.8652	26.0222	30.2572	27.9123	23.0967	26.7549	26.0074
hsa-miR-210-000512	28.0909	39.3273	31.0806	28.6234	40	40	27.49	37.4417	34.2479	25.1663	28.2564	27.876
hsa-miR-211-000514	40	40	40	40	40	40	40	40	40	40	40	40
hsa-miR-212-000515	40	40	40	40	40	40	40	40	40	40	40	40
hsa-miR-214-002306	23.2364	23.1744	26.0104	28.1351	26.3382	30.7088	25.276	29.5072	26.6502	24.2064	27.2723	27.6406
hsa-miR-215-000518	40	40	40	40	40	40	26.0467	31.2134	40	40	25.9855	40
hsa-miR-216a-002220	40	40	40	40	40	40	40	40	40	40	40	40
hsa-miR-216b-002326	40	40	40	40	40	40	40	40	40	40	40	40
hsa-miR-217-002337	40	40	40	40	40	40	40	40	40	40	40	40
hsa-miR-218-000521	22.3757	25.2182	23.6266	26.6505	24.8041	40	21.625	22.5484	24.0127	40	23.9817	40
hsa-miR-219-000522	40	40	40	40	40	40	40	40	40	40	40	40
hsa-miR-219-1-3p-002095	40	40	40	40	40	40	40	40	40	40	40	40
hsa-miR-219-2-3p-002390	40	40	40	40	40	40	40	40	40	40	40	40
hsa-miR-22-000398	26.1331	34.617	40	40	40	40	29.5382	40	40	40	40	40
hsa-miR-220-000523	40	40	40	40	40	40	40	40	40	40	40	40
hsa-miR-220b-002206	40	40	40	40	40	40	40	40	40	40	40	40
hsa-miR-220c-002211	40	40	40	40	40	40	40	40	40	40	40	40
hsa-miR-221-000524	25.4731	26.3943	27.0663	29.2212	29.0906	32.4872	28.2412	30.0544	28.2948	25.0108	27.1235	27.41
hsa-miR-222-002276	25.6691	27.2417	30.7891	32.1444	32.1106	38.1871	30.2555	33.0558	31.4925	27.0092	29.4816	32.2131
hsa-miR-223-002295	21.1983	19.9554	19.4736	24.9768	23.6135	26.882	22.4779	24.9857	21.017	19.2979	22.0226	23.2086
hsa-miR-224-002099	26.1635	26.8713	28.0386	27.588	29.2569	29.8258	28.8495	30.1103	28.1798	23.9543	27.057	27.9212
hsa-miR-23a-000399	40	40	40	40	40	40	40	40	40	40	40	40
hsa-miR-23b-000400	40	40	40	40	40	40	40	40	40	40	40	40
hsa-miR-24-000402	20.9218	20.2683	22.3383	23.6738	22.436	25.0676	22.0852	23.3151	22.7484	20.4325	22.2103	22.7229
hsa-miR-25-000403	24.9799	25.643	24.8039	27.9321	27.5876	28.4549	27.3872	28.1019	27.5393	24.97	26.7214	26.5811
hsa-miR-26a-000405	22.4324	22.0148	24.374	25.3878	25.065	28.4433	24.9753	25.9491	25.2221	22.7464	24.0363	25.3915
hsa-miR-26b-000407	26.4721	26.9762	28.4243	29.1054	30.1211	32.8154	30.1057	30.9042	30.6279	27.5322	28.1564	32.5534
hsa-miR-27a-000408	24.2377	25.1677	25.6571	26.5338	25.6122	27.8547	25.6243	26.8709	25.6252	24.665	24.4793	26.3796
hsa-miR-27b-000409	23.8984	25.2509	25.9215	28.3139	27.4786	31.0578	27.5074	27.8543	28.3011	25.6751	26.7281	27.7235
hsa-miR-28-000411	26.3672	28.3326	28.8714	30.7393	31.3717	33.1572	28.3267	32.0372	31.054	26.2345	28.0872	30.4197
hsa-miR-28-3p-002446	24.8845	25.1159	27.0536	28.2113	27.3788	29.6477	25.3075	25.606	27.0232	24.8804	26.1771	26.3204
hsa-miR-296-000527	40	31.0954	40	40	34.1895	40	40	40	40	40	40	40
hsa-miR-296-3p-002101	40	40	40	40	40	40	40	40	40	35.0556	40	40
hsa-miR-298-002190	40	40	40	40	40	40	40	40	40	40	40	40
hsa-miR-299-3p-001015	40	40	40	40	40	40	40	40	40	40	40	40
hsa-miR-299-5p-000600	40	40	40	40	40	40	40	40	40	40	40	40
hsa-miR-29a-002112	21.239	23.2946	23.8154	24.6794	25.9062	27.9114	25.2618	26.4475	26.4807	22.8026	23.1099	24.9234
hsa-miR-29b-000413	28.0615	31.2631	29.9318	30.7492	32.6572	34.0793	31.0806	31.3355	31.0198	28.3916	29.5589	30.0784
hsa-miR-29c-000587	29.1471	31.4954	32.0483	32.7267	34.5592	38.0565	32.4591	34.243	34.0769	32.2051	30.3206	34.0253
hsa-miR-301-000528	28.1586	30.0062	31.156	32.1666	32.8657	36.0064	32.2856	34.0486	32.1581	29.5595	31.006	32.3157
hsa-miR-301b-002392	33.0861	39.3696	40.0825	40	40	40	40	40	40	35.1739	40	40
hsa-miR-302a-000529	40	40	40	40	40	40	40	40	40	40	40	40
hsa-miR-302b-000531	40	37.3303	40	40	40	40	40	40	40	40	37.9836	40
hsa-miR-302c-000533	40	40	40	40	40	40	40	40	40	40	40	40
hsa-miR-30b-000602	21.4534	22.9598	24.0734	26.3164	26.8864	28.7936	25.2949	26.7107	26.1208	21.8474	24.0348	25.2586
hsa-miR-30c-000419	21.2226	21.3934	23.4571	26.2852	26.0336	27.2056	24.3446	26.507	25.0078	21.6325	23.5203	25.939
hsa-miR-31-002279	28.1723	26.2841	26.4102	40	29.0141	40	30.136	40	30.2234	23.1018	27.0826	40
hsa-miR-32-002109	34.1304	36.1967	36.8744	40	40	40	40	37.5207	40	34.1074	36.1781	40
hsa-miR-320-002277	23.87	24.2588	25.3641	26.6494	26.8316	28.3455	24.04	24.9735	25.4423	23.0552	24.7684	24.8797
hsa-miR-323-3p-002227	34.462	35.9564	40	40	40	40	40	40	40	40	40	40
hsa-miR-324-3p-002161	27.5076	30.0518	30.1892	30.217	30.0883	32.9612	28.3451	29.4913	30.1876	28.1297	29.0165	28.1461
hsa-miR-324-5p-000539	27.4753	28.6254	30.7728	31.3845	29.7299	33.5141	29.7645	29.2143	30.1292	28.17	30.2484	29.3809
hsa-miR-325-000540	40	40	40	40	40	40	40	40	40	40	40	40
hsa-miR-326-000542	40	40	40	40	40	40	40	40	40	40	40	40
hsa-miR-328-000543	26.4747	26.9993	30.2056	28.62	29.8968	30.9684	29.2169	30.207	30.141	28.7493	29.4124	29.2438
hsa-miR-329-001101	40	40	40	40	40	40	40	40	40	40	40	40
hsa-miR-330-000544	40	40	40	40	40	40	40	40	40	40	40	40
hsa-miR-330-5p-002230	40	40	40	40	40	40	40	40	40	40	40	40
hsa-miR-331-000545	26.0437	25.2763	27.8056	30.1597	29.9844	35.2154	28.5533	30.4923	29.4551	24.1278	28.4397	27.189
hsa-miR-331-5p-002233	33.4472	36.4152	40	40	40	40	40	40	40	40	33.1968	40
hsa-miR-335-000546	28.7048	28.5166	32.1509	33.1692	33.8777	33.121	33.8947	33.383	32.8458	30.8777	31.3059	31.6499
hsa-miR-337-5p-002156	40	40	40	40	40	40	40	40	40	40	40	40
hsa-miR-338-3p-002252	32.3857	40	40	40	40	40	33.6114	40	40	31.0268	34.1356	40
hsa-miR-339-3p-002184	31.8207	32.5777	35.9787	35.7527	34.8447	36.5718	33.5102	33.9215	35.1576	32.1204	32.4233	33.2377
hsa-miR-339-5p-002257	40	29.164	40	40	40	40	40	40	40	40	40	40
hsa-miR-33b-002085	40	40	40	40	40	40	40	40	40	40	40	40
hsa-miR-340-002258	29.5851	29.8007	31.3312	34.1624	33.3029	40	33.1155	33.8415	33.6887	30.0653	31.9176	33.3083
hsa-miR-342-3p-002260	40	40	40	40	40	40	40	40	40	40	40	40
hsa-miR-342-5p-002147	40	40	40	40	40	40	40	40	40	40	40	40
hsa-miR-345-002186	32.1993	34.3653	35.0113	38.785	38.5103	40	34.2089	37.4667	37.4208	34.0059	34.797	35.459
hsa-miR-346-000553	40	40	40	40	40	40	40	40	40	40	40	40
hsa-miR-34a-000426	23.8284	24.4662	26.1244	26.7146	25.2705	28.5147	26.0082	26.0222	26.0599	24.059	25.4069	24.6497
hsa-miR-34c-000428	32.0228	31.8828	35.0951	40	35.1404	40	35.5172	40	37.0963	40	40	40
hsa-miR-361-000554	29.7486	30.4705	31.149	34.6701	34.2031	38.0581	33.222	36.333	34.0497	30.755	31.7015	31.8158
hsa-miR-362-001273	28.2391	32.5996	28.9283	31.0198	33.9911	35.7967	29.9912	33.3592	32.3913	28.2611	30.1064	29.051
hsa-miR-362-3p-002117	32.4806	34.9284	33.9139	36.2407	36.9905	36.6978	40	40	40.0862	32.7887	40	40
hsa-miR-363-001271	40	32.2949	40	40	40	40	40	40	40	40	40	40
hsa-miR-365-001020	40	40	40	40	40	40	40	40	40	40	40	40
hsa-miR-367-000555	40	40	36.9499	40	39.0444	40	40	40	40	40	40	40
hsa-miR-369-3p-000557	35.9763	37.7514	37.4516	38.2664	40	40	40	40	40	40	40	40
hsa-miR-369-5p-001021	40	38.6721	40	40	40	40	40	40	40	40	40	40
hsa-miR-370-002275	40	28.0046	40	40	40	40	40	40	40	40	40	40
hsa-miR-371-3p-002124	40	40	40	40	40	40	40	40	40	40	40	40
hsa-miR-372-000560	40	36.5087	40	40	40	40	40	37.2847	40	33.4755	40	36.4333
hsa-miR-373-000561	40	40	40	35.0214	40	40	40	40	40	40	40	40
hsa-miR-374-000563	25.5914	26.7312	27.7879	29.5479	30.4207	31.5788	30.1719	31.1219	29.7845	26.7197	28.3759	30.0188
hsa-miR-375-000564	24.6059	23.1061	29.3168	28.7271	25.9726	29.0703	23.3072	22.211	25.3717	25.1921	23.0869	28.1065
hsa-miR-376a-000565	30.9582	30.8925	33.206	37.4258	32.1002	40	35.1104	33.3031	35.1582	32.4542	33.3802	37.5397
hsa-miR-376b-001102	40	40	40	40	40	40	40	40	40	40	40	40
hsa-miR-376c-002122	27.6632	27.6055	30.8126	33.1427	30.1276	35.3879	31.1385	31.8459	31.1114	29.0046	31.4857	32.472
hsa-miR-377-000566	40	40	40	40	40	40	40	40	40	40	40	40
hsa-miR-380-3p-000569	40	40	40	40	40	40	40	40	40	40	40	40
hsa-miR-381-000571	40	40	40	40	40	40	40	40	40	40	40	40
hsa-miR-382-000572	40	28.5712	40	40	40	40	40	40	40	40	40	40
hsa-miR-383-000573	40	28.9594	40	40	40	40	40	40	40	40	40	40
hsa-miR-384-000574	40	40	40	40	40	40	40	40	40	40	40	40
hsa-miR-409-5p-002331	40	36.3975	40	40	40	40	40	40	40	40	40	40
hsa-miR-410-001274	31.3738	32.1289	32.6329	35.2247	34.1064	36.7314	33.6156	38.3117	35.2214	32.2519	33.1184	34.8863
hsa-miR-411-001610	30.703	32.3002	34.3752	37.9065	35.1412	40	33.7847	39.0143	36.0859	32.0583	35.5866	40
hsa-miR-412-001023	40	40	40	40	40	40	40	40	40	40	40	40
hsa-miR-422a-002297	40	40	40	40	40	40	40	40	40	40	40	40
hsa-miR-423-5p-002340	30.1071	33.0444	31.5721	40	40	39.7322	40	40	34.1603	30.1323	32.5286	40
hsa-miR-424-000604	34.5297	40.0995	37.7635	36.1199	40	40	40	40	40.8704	40	40	40
hsa-miR-425-5p-001516	26.5377	40.0565	29.0814	40	40	40	40	40	40	40	31.9885	40
hsa-miR-429-001024	25.7758	28.2502	29.0975	29.0542	31.9981	33.9403	28.0367	31.414	31.9093	26.11	27.9279	29.0913
hsa-miR-431-001979	40	40	40	40	40	40	40	40	40	40	40	40
hsa-miR-433-001028	32.6219	34.7213	40	40	40	40	40	40	40	40	40	40
hsa-miR-448-001029	40	40	40	40	40	40	40	40	40	40	40	40
hsa-miR-449-001030	39.8386	39.4092	40	39.1366	40	40	40	40	40	35.251	40	39.1058
hsa-miR-449b-001608	36.3352	36.122	40	40	40	40	40	40	40	32.3171	40	40
hsa-miR-450a-002303	34.733	36.3508	40	40	40	40	40	40	40	35.1707	40	40
hsa-miR-450b-3p-002208	40	28.9107	40	40	40	40	40	40	40	40	40	40
hsa-miR-450b-5p-002207	40	40	40	40	40	40	40	40	40	40	40	40
hsa-miR-452-002329	31.2422	30.0536	33.1108	33.1969	31.0263	40	32.5207	31.9671	32.8846	28.478	32.5218	32.0114
hsa-miR-453-002318	40	40	40	40	40	40	40	40	40	40	40	40
hsa-miR-454-002323	27.2204	28.2375	29.0446	30.4392	29.8674	32.1329	30.4157	32.0791	31.658	28.5037	30.491	31.333
hsa-miR-455-001280	29.8103	32.5928	33.9701	36.1822	36.002	40	33.3601	40.0643	34.7037	30.2568	34.5597	33.0563
hsa-miR-455-3p-002244	32.1252	32.0964	34.021	40	40	40	40	40	40	29.3947	40	40
hsa-miR-483-5p-002338	29.4207	24.7235	32.044	30.1214	31.2469	28.5313	29.6421	31.0452	31.7345	29.3937	31.1208	29.4004
hsa-miR-484-001821	24.0023	30.0736	28.2504	40	40	40	40	40	40	40	27.4116	40
hsa-miR-485-3p-001277	33.2237	33.1393	40	40	40	40	40	40	40	40	40	40
hsa-miR-485-5p-001036	40	40	40	40	40	40	40	40	40	40	40	40
hsa-miR-486-001278	40	40	40	40	40	40	40	40	40	40	40	40
hsa-miR-486-3p-002093	40	40	40	40	40	40	40	40	40	40	40	40
hsa-miR-487a-001279	40	40	40	40	40	40	40	40	40	40	40	40
hsa-miR-487b-001285	31.266	32.8438	33.1561	38.2072	38.6149	40	34.0251	40	34.6061	31.1001	33.4156	40
hsa-miR-488-002357	40	40	40	40	36.344	40	40	40	40	40	40	40
hsa-miR-489-002358	40	40	40	40	40	40	40	40	40	40	40	40
hsa-miR-490-001037	40	40	40	40	40	40	40	40	40	40	40	40
hsa-miR-491-3p-002360	40	40	40	40	40	40	40	40	40	40	40	40
hsa-miR-492-001039	40	40	40	40	40	40	40	40	40	40	40	40
hsa-miR-493-002364	40	40	40	40	40	40	40	40	40	40	40	40
hsa-miR-494-002365	29.7155	30.32	30.135	30.0459	28.9662	30.4266	28.3417	27.3754	29.2801	28.9381	29.045	27.0219
hsa-miR-499-3p-002427	40	40	40	40	40	40	40	40	40	40	40	40
hsa-miR-500-002428	28.3118	31.0852	30.2496	34.5683	32.6218	34.4032	32.1727	32.0798	33.1038	29.1603	31.3501	31.6948
hsa-miR-501-001047	40	40	40	40	40	40	40	40	40	40	40	40
hsa-miR-501-3p-002435	40	40	40	40	40	40	40	40	40	40	40	40
hsa-miR-502-001109	32.2882	36.9316	33.3131	34.0957	39.059	40	40	40	40	40	34.5165	40
hsa-miR-502-3p-002083	32.7911	36.0153	36.375	39.3939	40	40	40	40	40	34.1048	36.7316	39.7475
hsa-miR-503-001048	40	40	40	40	40	40	40	40	40	40	40	40
hsa-miR-504-002084	40	40	40	40	40	40	40	40	40	40	40	40
hsa-miR-505-002089	30.7799	33.6771	40	40	40	40	40	40	40	40	40	40
hsa-miR-506-001050	40	40	40	40	40	40	40	40	40	40	40	40
hsa-miR-507-001051	40	40	40	40	40	40	40	40	40	40	40	40
hsa-miR-508-001052	33.0254	40	40	40	40	40	40	40	40	40	40	40
hsa-miR-508-5p-002092	40	40	40	40	40	40	40	40	40	40	40	40
hsa-miR-509-3-5p-002155	40	40	40	40	40	40	40	40	40	40	40	40
hsa-miR-509-5p-002235	40	40	40	32.3429	40	32.7723	40	40	40	40	40	40
hsa-miR-510-002241	40	40	40	40	40	40	40	40	40	40	40	40
hsa-miR-511-001111	32.5943	32.2148	32.8826	37.8265	34.8916	40	35.1763	35.386	35.2508	32.7528	34.3485	38.6442
hsa-miR-512-3p-001823	34.2888	40	35.029	40	40	40	40	40	33.524	27.0071	30.776	40
hsa-miR-512-5p-001145	40	40	40	40	40	40	40	40	40	40	40	40
hsa-miR-513-5p-002090	40	40	40	40	40	40	40	40	40	40	40	40
hsa-miR-515-3p-002369	40	40	40	40	40	40	40	40	39.6282	32.7752	40	40
hsa-miR-515-5p-001112	38.9975	39.5882	40	40	40	40	40	40	40	32.3855	35.3406	40
hsa-miR-516a-5p-002416	40	40	40	40	40	40	40	40	40	40	40	40
hsa-miR-516b-001150	40	40	40	40	40	40	40	40	40	40	40	40
hsa-miR-517a-002402	34.5791	35.0354	40	40	40	40	40	36.0507	35.7983	27.3363	32.3654	40
hsa-miR-517b-001152	40	40	40.1201	40	40	40	40	40	40	40	40	36.012
hsa-miR-517c-001153	35.0602	33.9726	38.7508	35.1987	34.304	34.5674	36.0174	34.258	32.6925	27.3981	31.0432	35.0958
hsa-miR-518a-3p-002397	38.5303	40	40	40	40	40	40	40	40	31.9869	36.0757	40
hsa-miR-518a-5p-002396	40	40	40	40	40	40	40	40	40	40	40	40
hsa-miR-518b-001156	40	40	40	40	40	40	40	40	40	40	40	40
hsa-miR-518c-002401	40	40	40	40	40	40	40	40	40	40	40	40
hsa-miR-518d-001159	40	40	40	40	40	40	40	40	40	40	40	40
hsa-miR-518d-5p-002389	40	40	40	40	40	40	40	40	40	40	40	40
hsa-miR-518e-002395	40	40	40	40	40	40	40	40	40	29.5228	34.823	40
hsa-miR-518f-002388	40	40	40	40	40	40	40	40	40	40	40	40
hsa-miR-519a-002415	40	40	40	40	40	40	40	40	40	40	40	40
hsa-miR-519c-001163	40	40	40	40	40	40	40	40	40	40	40	40
hsa-miR-519d-002403	40	40	40	40	40	40	40	40	40	32.7261	39.6949	40
hsa-miR-519e-002370	40	40	40	40	40	40	36.9135	40	40	34.7523	40	40
hsa-miR-520aas-001168	40	40	40	40	40	40	40	40	40	40	40	40
hsa-miR-520a-001167	21.6994	28.4285	23.5268	27.1106	34.4744	34.4767	23.4879	32.5627	28.2435	40	21.7048	40
hsa-miR-520b-001116	40	40	40	40	40	40	40	40	40	40	40	40
hsa-miR-520d-5p-002393	40	40	40	40	40	40	40	40	40	40	40	40
hsa-miR-520e-001119	40	40	40	40	40	40	40	40	40	40	40	40
hsa-miR-520f-001120	40	40	40	40	40	40	33.0128	40	40	40	40	40
hsa-miR-520g-001121	40	40	40	40	40	40	40	40	40	33.7605	40	40
hsa-miR-521-001122	40	40	40	40	40	40	40	40	40	40	40	40
hsa-miR-522-002413	40	40	40	40	40	40	40	40	40	32.1883	40.597	40
hsa-miR-523-002386	24.6105	25.0049	26.2897	40	25.7681	40	40	24.2511	26.8001	24.8991	25.4636	24.057
hsa-miR-524-5p-001982	40	40	40	40	40	40	40	40	40	40	40	40
hsa-miR-525-001174	40	40	40	40	40	40	40	40	40	40	40	40
hsa-miR-525-3p-002385	40	40	40	40	40	40	40	40	40	40	40	40
hsa-miR-526b-002382	40	40	40	40	40	40	40	40	40	40	40	40
hsa-miR-532-001518	24.1961	25.9956	25.1504	27.086	27.7391	30.002	26.1326	27.0943	27.3867	24.3484	25.167	26.22
hsa-miR-532-3p-002355	26.0748	26.8885	27.0618	30.5193	31.3402	32.4728	30.1921	31.9111	30.5159	26.2386	28.2486	29.0705
hsa-miR-539-001286	28.5459	30.3223	31.0887	33.4108	30.5902	34.0914	29.4422	31.92	31.4437	29.8237	31.3279	31.574
hsa-miR-541-002201	40	40	40	40	40	40	40	40	40	40	40	40
hsa-miR-542-3p-001284	37.0475	40	40	40	39.3648	40	40	40	40	40	40	40
hsa-miR-542-5p-002240	40	40	40	40	40	40	40	40	40	40	40	40
hsa-miR-544-002265	40	40	40	40	40	40	40	40	40	40	40	40
hsa-miR-545-002267	33.033	40	36.7551	40	40	36.6643	40	38.5127	36.2276	38.0142	40	40
hsa-miR-548a-001538	40	37.652	37.0377	40	39.5944	40	37.8206	40	40	36.5706	40	40
hsa-miR-548a-5p-002412	40	40	40	40	40	40	40	40	40	40	40	40
hsa-miR-548b-001541	40	40	40	40	40	40	40	40	40	40	40	40
hsa-miR-548b-5p-002408	33.9246	35.5553	35.1404	32.8435	32.7074	36.6299	33.0547	33.2252	34.1907	37.3619	33.0406	32.7121
hsa-miR-548c-001590	40	40	36.3942	40	35.5929	40	40	40	40	40	40	40
hsa-miR-548c-5p-002429	34.5201	36.1347	35.3623	34.2363	34.9962	36.919	33.5143	34.5605	34.6794	40	33.4387	34.022
hsa-miR-548d-001605	39.9952	40	40.2039	40	40	40	40	40	40	40.2448	40	40
hsa-miR-548d-5p-002237	40	37.188	40	40	40	40	40	33.9275	40	40	40	40
hsa-miR-551b-001535	35.107	40	40	40	40	40	40	40	40	40	40	32.661
hsa-miR-556-3p-002345	40	40	40	40	40	40	40	40	40	40	40	40
hsa-miR-556-5p-002344	40	40	40	40	40	40	40	40	40	40	40	40
hsa-miR-561-001528	40	40	40	40	40	40	40	40	40	40	40	40
hsa-miR-570-002347	40	40	40	40	40	40	40	40	40	40	40	40
hsa-miR-574-3p-002349	24.1636	24.3571	26.7817	30.7398	31.3698	34.6457	27.589	31.8041	29.1337	23.5244	27.563	28.9928
hsa-miR-576-3p-002351	32.795	34.0248	36.7833	35.5773	35.0616	35.6974	35.1386	34.7312	40	31.535	33.4653	35.2765
hsa-miR-576-5p-002350	40	40	40	40	40	40	40	40	40	40	40	40
hsa-miR-579-002398	40	40	40	40	40	40	40	40	40	40	40	40
hsa-miR-582-3p-002399	39.662	40	40	40	40	40	40	40	40	40	40	40
hsa-miR-582-5p-001983	40	40	40	40	40	40	40	40	40	40	40	40
hsa-miR-589-002409	40	40	40	40	40	40	40	40	40	40	40	40
hsa-miR-590-5p-001984	34.1087	35.9806	40	39.2761	40	40	40	40	40	40	34.4872	40
hsa-miR-597-001551	32.3545	35.631	34.7735	40	34.4578	40	40	40	40	40	36.2694	40
hsa-miR-598-001988	34.3004	32.3967	37.9048	40.6614	38.0512	40	40	40	37.7158	32.0782	36.5539	37.3557
hsa-miR-615-5p-002353	40	40	40	40	40	40	40	40	40	40	40	40
hsa-miR-616-002414	40	40	40	40	40	40	40	40	40	40	40	40
hsa-miR-618-001593	33.7125	32.6596	33.0659	34.1319	40	40	33.6439	35.3964	33.7884	32.5218	40	33.2231
hsa-miR-624-002430	40	40	40	40	40	40	40	40	40	40	40	40
hsa-miR-625-002431	40	40.0483	39.0388	40	40	40	40	40	40	36.6607	40	40
hsa-miR-627-001560	40	40	40	40	40	40	40	40	40	40	40	40
hsa-miR-628-5p-002433	31.6576	33.1023	32.1056	35.2512	36.0056	37.7035	33.1521	37.7941	36.743	32.8108	33.6582	33.0079
hsa-miR-629-002436	37.0174	35.0662	38.0206	39.135	38.2519	40	40	37.4445	37.8411	36.1779	38.3892	38.6538
hsa-miR-636-002088	33.1893	36.2485	40	34.1853	37.1126	40	34.2966	37.2584	39.2098	33.5029	37.1778	32.0161
hsa-miR-642-001592	20.6696	21.4845	23.5714	26.1102	40	40	23.0241	24.8021	24.6571	40	22.7938	23.2193
hsa-miR-651-001604	37.3768	40	40	40	40	40	38.6745	40	40.5454	40	40	40
hsa-miR-652-002352	28.3677	28.9196	31.8345	31.4456	31.4357	33.2359	31.1295	29.0652	31.5717	27.9576	30.1112	30.9233
hsa-miR-653-002292	40	40	40	40	40	40	40	40	40	40	40	40
hsa-miR-654-001611	40	40	40	40	40	40	40	40	40	40	40	40
hsa-miR-654-3p-002239	40	40	40	40	40	40	40	40	40	40	40	40
hsa-miR-655-001612	33.8434	32.4974	34.014	40	35.3334	40	40	35.1145	40	33.2245	40	40
hsa-miR-660-001515	26.385	29.4161	29.1188	30.2464	29.1803	31.3665	30.003	29.0105	29.627	27.8663	28.1378	28.8001
hsa-miR-671-3p-002322	30.0231	29.7248	31.8136	40	40	40	33.8435	40	40	29.6669	32.4399	40
hsa-miR-672-002327	40	40	40	40	40	40	40	40	40	40	40	40
hsa-miR-674-002021	40	40	40	40	40	40	40	40	40	40	40	40
hsa-miR-708-002341	30.0677	30.3938	33.5447	35.9624	33.4206	40	35.1455	37.1345	34.0764	33.577	35.485	35.0958
hsa-miR-744-002324	26.7395	26.2476	28.1745	31.1004	29.0383	31.1658	29.531	30.4617	29.0592	26.0752	28.3275	30.1417
hsa-miR-758-001990	40	40	40	40	40	40	40	40	40	40	40	40
hsa-miR-871-002354	40	40	40	40	40	40	40	40	40	40	40	40
hsa-miR-872-002264	40	40	40	40	40	40	40	40	40	40	40	40
hsa-miR-873-002356	40	35.7055	37.5619	40	38.1286	37.5904	40	40	40	40	40	40
hsa-miR-874-002268	40	40	40	40	40	40	40	40	40	40	40	40
hsa-miR-875-3p-002204	40	40	40	40	40	40	40	40	40	40	40	40
hsa-miR-876-3p-002225	40	40	40	40	40	40	40	40	40	40	40	40
hsa-miR-876-5p-002205	40	40	40	40	40	40	40	40	40	40	40	40
hsa-miR-885-3p-002372	40	40	40	40	40	40	40	40	40	40	40	40
hsa-miR-885-5p-002296	32.7029	34.9044	40	34.6883	34.7602	40	40	34.3454	36.352	32.6433	35.0873	40
hsa-miR-886-3p-002194	26.2015	25.5801	23.995	28.8808	26.3482	29.4366	27.0282	27.4408	27.009	26.0979	26.0571	24.1918
hsa-miR-886-5p-002193	25.0642	24.1613	23.7973	26.9994	25.0148	3.19128	25.1823	24.5741	25.0853	25.3444	25.3232	24.2953
hsa-miR-887-002374	40	40	40	40	40	40	40	40	40	40	40	40
hsa-miR-888-002212	40	40	40	40	40	40	40	40	40	40	40	40
hsa-miR-889-002202	33.1831	33.7541	37.8812	40	40	40	40	40	40	40	40	40
hsa-miR-890-002209	40	40	40	40	40	40	40	40	40	40	40	40
hsa-miR-891a-002191	40	40	40	40	40	40	40	40	40	40	40	40
hsa-miR-891b-002210	40	40	40	40	40	40	40	40	40	40	40	40
hsa-miR-892a-002195	40	40	40	40	40	40	40	40	40	40	40	40
hsa-miR-9-000583	35.92	40	40	40	37.6941	40	40	43.1923	40	40	40	40
hsa-miR-92a-000431	22.1417	22.071	23.2476	25.2436	25.8523	27.2404	25.1496	25.1848	25.2758	23.309	22.417	23.0767
hsa-miR-95-000433	27.4277	31.9809	29.4486	31.3714	33.2928	39.7209	31.498	34.4952	32.7901	26.3736	29.5708	32.0729
hsa-miR-98-000577	40	40	40	40	40	40	40	40	40	40	40	40
hsa-miR-99a-000435	40	40	40	30.5807	40	40	40	40	40	40	40	40
hsa-miR-99b-000436	30.515	28.3573	31.0162	30.2156	29.5728	30.5099	28.9374	28.3344	31.047	27.1611	29.7652	30.2665
RNU44-001094	24.1629	40	40	40	40	40	40	40	40	40	40	40
RNU48-001006	20.1732	20.0028	22.088	24.0206	24.5003	26.0167	21.5787	22.6495	22.5829	20.0745	21.9649	22.1546
U6 snRNA-001973	21.469	22.8203	23.173	26.855	27.6149	29.4793	24.4741	23.2342	26.8509	20.9364	23.7932	22.5396

## Sheet: Validation study-Raw data
Sample	let-7b	let-7e	miR-183	miR-21	miR-328	miR-375	miR-483-5p	miR-99b	RNU6B	TRG
P1	25.783	25.005	Undet.	23.204	32.95	25.248	31.043	29.104	28.322	TRG0
P2	25.644	26.483	Undet.	23.433	35.561	25.513	25.456	30.76	30.196	TRG1
P3	24.363	24.067	Undet.	22.164	32.224	24.387	31.48	28.8	28.631	TRG1
P4	26.427	25.048	Undet.	23.714	33.354	25.591	28.987	30.026	27.504	TRG1
P5	25.292	23.858	Undet.	21.282	32.412	26.411	29.761	27.873	27.039	TRG1
P6	25.85	24.29	34.361	21.741	31.949	28.147	30.529	26.648	27.357	TRG1
P7	26.34	25.178	32.079	22.581	32.693	25.398	31.146	27.818	27.102	TRG1
P8	27.188	26.226	34.145	22.227	33.422	25.891	31.73	28.041	28.68	TRG1
P9	26.178	24.484	33.953	21.525	31.311	26.951	30.401	28.024	27.308	TRG1
P10	25.854	24.541	Undet.	25.757	32.611	26.88	29.774	28.239	27.944	TRG1
P11	25.129	26.536	34.986	27.548	32.037	29.263	32.134	32.31	30.06	TRG1
P12	25.007	25.284	32.763	27.135	31.708	24.215	32.893	31.548	28.257	TRG1
P13	24.111	23.3545	29.657	20.076	30.11	24.918	28.8295	28.1435	27.0765	TRG1
P14	25.788	23.056	31.363	21.268	31.361	28.028	31.484	27.167	26.4	TRG1
P15	26.555	27.484	35.487	28.643	32.839	25.579	30.31	30.672	30.417	TRG1
P16	24.692	24.337	Undet.	20.671	30.926	26.265	30.603	27.701	28.538	TRG2
P17	24.67	24.117	Undet.	20.327	32.403	25.261	29.497	28.707	28.148	TRG2
P18	26.761	26.687	Undet.	22.017	33.287	25.018	Undet.	29.45	28.608	TRG2
P19	26.002	25.506	Undet.	21.679	32.661	27.494	30.401	28.276	28.201	TRG2
P20	26.092	25.624	Undet.	22.806	32.062	25.943	29.434	27.933	28.018	TRG2
P21	29.86	31.769	Undet.	26.024	34.472	25.99	32.038	32.262	31.137	TRG2
P22	27.811	25.097	32.1	23.078	33.083	25.382	31.007	28.546	27.316	TRG2
P23	25.275	27.183	Undet.	22.151	33.055	26.63	28.585	28.844	30.057	TRG2
P24	24.891	24.239	Undet.	25.171	32.274	23.087	32.523	28.688	28.755	TRG2
P25	25.344	23.214	30.822	20.761	31.733	24.556	30.59	27.183	26.369	TRG2
P26	24.286	23.988	32.381	26.009	33.024	24.801	31.066	30.62	29.148	TRG2
P27	27.637	23.312	30.962	22.163	32.002	24.339	31.335	27.277	27.453	TRG2
P28	24.222	25.343	34.183	26.997	32.131	27.345	31.565	30.003	30.272	TRG2
P29	25.126	25.083	31.499	25.746	30.428	23.575	28.744	30.5	28.796	TRG2
P30	28.919	23.94	Undet.	24.144	34.421	24.229	30.33	29.062	31.429	TRG3
P31	26.498	24.647	Undet.	21.331	33.006	26.791	31.783	29.361	28.739	TRG3
P32	26.138	25.582	Undet.	27.115	33.104	24.014	29.286	28.926	27.558	TRG3
P33	27.219	23.852	Undet.	21.61	32.373	25.832	29.657	28.483	29.13	TRG3
P34	26.622	24.346	Undet.	22.361	33.111	Undet.	31.35	29.125	28.669	TRG3
P35	27.178	26.391	Undet.	23.343	32.609	25.792	32.109	28.947	28.19	TRG3
P36	28.218	25.71	32.366	23.273	32.705	25.283	31.824	30.394	28.036	TRG3
P37	26.828	24.058	32.531	21.922	32.113	26.701	30.996	27.55	26.217	TRG3
P38	25.93	26.003	33.976	23.605	32.982	26.796	30.488	28.924	28.467	TRG3
P39	28.896	31.684	Undet.	Undet.	33.862	Undet.	27.527	31.514	31.326	TRG3
P40	25.454	23.834	Undet.	20.466	32.27	25.04	29.801	27.681	28.261	TRG3
P41	25.145	26.919	Undet.	22.424	32.87	26.373	29.086	29.263	29.844	TRG3
P42	27.745	27.298	Undet.	Undet.	36.001	26.944	27.004	30.87	30.039	TRG3
P43	28.241	24.335	Undet.	22.034	35.549	25.134	30.581	29.204	29.344	TRG3
P44	25.385	24.083	Undet.	21.639	33.352	25.123	30.792	29.88	27.777	TRG3
P45	25.54	24.017	Undet.	22.044	33.067	24.467	30.275	29.806	27.199	TRG3
P46	25.034	25.042	Undet.	21.832	31.615	26.644	29.664	28.456	28.459	TRG3
P47	24.585	23.133	Undet.	21.516	32.754	23.393	30.467	28.006	26.651	TRG3
P48	27.267	25.305	33.872	22.556	32.777	25.319	30.935	28.413	27.285	TRG3
P49	26.831	27.029	36.817	25.25	33.995	26.37	29.742	30.042	28.723	TRG3
P50	28.324	23.69	32.394	23.676	32.914	25.002	31.508	28.206	27.176	TRG3
P51	28.671	24.543	31.381	25.596	33.128	22.699	30.411	27.702	27.39	TRG3
P52	28.938	24.246	33.221	25.411	33.627	24.994	30.885	28.764	27.846	TRG3
P53	25.885	25.089	37.239	21.752	31.787	27.721	33.081	27.866	29.802	TRG3
P54	28.278	24.546	31.516	22.262	32.14	24.59	31.218	28.288	26.657	TRG3
P55	25.082	24.169	32.321	21.263	31.263	26.092	31.234	27.799	27.111	TRG3
P56	26.459	22.137	29.754	20.314	31.125	23.345	27.205	26.295	26.072	TRG3
P57	28.255	25.434	33.114	22.642	32.042	24.355	32.28	Undet.	27.497	TRG3
P58	24.976	24.023	Undet.	23.051	32.89	24.394	31.019	29.396	28.316	TRG3
P59	25.246	23.412	Undet.	21.264	31.833	27.128	30.854	27.388	28.235	TRG3
P60	23.572	22.007	Undet.	19.055	29.918	23.038	29.881	26.778	27.257	TRG3
P61	27.456	23.016	29.457	20.968	30.483	23.252	31.024	26.115	26.509	TRG3
P62	28.71	24.772	31.711	21.972	31.858	25.14	32.081	28.544	27.303	TRG3
P63	29.415	21.978	30.092	20.144	30.705	23.941	32.052	26.168	26.006	TRG3
P64	25.423	25.528	Undet.	22.844	32.431	26.199	32.612	29.126	27.966	TRG3
P65	28.729	24.531	32.968	21.22	32.271	25.274	31.621	27.808	27.182	TRG3
P66	28.817	31.288	Undet.	Undet.	33.091	27.338	26.354	32.106	31.589	TRG3
P67	26.021	23.255	31.536	20.961	30.949	25.403	27.792	27.032	27.334	TRG3
P68	26.803	27.184	Undet.	25.926	33.675	28.117	28.576	30.618	31.317	TRG3
P69	25.274	23.479	Undet.	21.412	32.078	24.032	29.188	28.258	27.186	TRG3
P70	26.025	24.888	33.308	23.669	32.604	27.158	29.596	28.687	28.605	TRG3
P71	24.05	25.659	Undet.	21.775	32.283	25.227	27.8	28.382	27.913	TRG4
P72	25.018	24.126	Undet.	22.58	32.84	27.942	30.734	28.694	27.749	TRG4
P73	25.906	25.319	Undet.	24.206	32.877	24.689	29.661	30.554	28.118	TRG4
P74	26.423	24.448	32.283	22.218	31.444	24.554	31.829	28.18	28.627	TRG4
P75	26.537	25.237	32.61	21.774	32.279	27.137	31.451	28.745	28.431	TRG4
P76	25.995	26.505	31.215	21.753	31.765	27.179	30.877	28.688	26.884	TRG4
P77	25.238	25.63	Undet.	21.29	33.194	25.187	29.361	29.243	27.824	TRG4
P78	28.046	26.118	33.031	23.964	32.554	25.874	31.671	29.14	27.718	TRG4
P79	25.631	24.521	Undet.	22.733	33.185	25.278	30.717	28.69	28.027	TRG4
P80	23.084	23.365	Undet.	20.579	31.471	26.226	30.166	27.677	27.208	TRG4
P81	28.467	25.25	35.577	23.373	32.076	27.241	34.264	28.825	30.134	TRG4
P82	26.133	23.841	Undet.	22.764	32.937	24.129	30.315	28.737	28.003	TRG4
P83	28.415	23.888	30.338	23.699	31.561	24.307	31.158	28.54	27.363	TRG4
P84	29.121	23.312	31.949	23.817	32.691	27.131	27.478	28.033	27.39	TRG4
P85	29.376	24.389	34.126	24.192	32.705	25.993	30.934	28.827	27.026	TRG4
P86	25.862	24.565	33.954	24.931	32.463	26.365	29.547	30.314	29.117	TRG4
P87	28.838	28.663	34.579	25.189	32.693	28.073	30.1565	31.5435	29.3725	TRG4
P88	25.397	25.897	32.729	25.373	31.973	28.937	32.794	32.142	28.105	TRG4
P89	29.8	24.7835	32.62	23.719	30.9315	26.144	33.0865	30.902	27.4085	TRG4
P90	24.346	24.21	Undet.	Undet.	33.977	25.342	27.889	29.204	28.3	TRG4
P91	27.246	24.67	33.805	26.169	31.577	26.041	31.7455	28.9335	27.8605	TRG4
P92	25.531	25.63	34.401	26.935	31.701	24.885	30.341	30.236	28.956	TRG4
P93	26.469	25.275	33.4515	27.564	32.52	27.661	31.5045	30.86	27.6685	TRG4
P94	25.21	22.909	31.526	20.982	31.13	25.83	31.685	26.962	26.235	TRG4
P95	27.211	27.309	33.173	28.226	31.209	26.083	31.246	30.83	27.339	TRG4
P96	26.586	24.1095	30.8765	25.91	31.9075	26.09	31.685	28.1335	27.484	TRG4
